# Supplementary material for: Migration of mitochondrial DNA in the nuclear genome of colorectal adenocarcinoma
Source: Genome Med. 2017 Mar 29;9:31. doi: 10.1186/s13073-017-0420-6 (PMC5370490; doi:10.1186/s13073-017-0420-6)
Supplement: Supplementary file 1 — NUMT abundance in all the colorectal tumor samples (n = 57) used in this study. (XLSX 14 kb) [file 13073_2017_420_MOESM1_ESM.xlsx]

## Sheet: All 57 Samples
Disease	Sex	Race	Tumor Stage	Age at Initial Pathologic Diagnosis	Vital Status	Proportion of NUMT in Tumor	Proportion of NUMT in Blood-Derived Normal	NUMT Abundance
READ	FEMALE	[Not Available]	Stage III	67	Alive	1.58187e-06	1.33275e-05	0.118693
COAD	FEMALE	[Not Available]	Stage II	89	Alive	6.8477e-07	4.24846e-06	0.161181
READ	MALE	[Not Available]	Stage II	65	Alive	3.32544e-06	6.25784e-06	0.531404
READ	MALE	[Not Available]	Stage II	61	Alive	3.042e-06	5.69631e-06	0.53403
READ	MALE	[Not Available]	Stage II	61	Alive	3.50027e-06	3.55628e-06	0.984249
READ	MALE	[Not Available]	Stage III	74	Alive	3.92324e-06	3.54181e-06	1.1077
COAD	MALE	[Not Available]	Stage II	77	Alive	8.1498e-07	6.76708e-07	1.20433
COAD	FEMALE	[Not Available]	Stage I	61	Alive	5.63817e-06	4.26152e-06	1.32304
READ	MALE	[Not Available]	Stage II	68	Alive	5.39578e-06	4.02752e-06	1.33973
COAD	MALE	WHITE	Stage IV	85	Alive	3.50839e-06	2.28514e-06	1.5353
COAD	MALE	[Not Available]	Stage I	70	Alive	7.84881e-06	4.77506e-06	1.64371
READ	FEMALE	[Not Available]	Stage II	83	Alive	2.19698e-06	1.26057e-06	1.74285
COAD	MALE	[Not Available]	Stage IV	80	Alive	3.13303e-06	1.72484e-06	1.81642
READ	FEMALE	[Not Available]	Stage II	85	Alive	2.28678e-06	1.22559e-06	1.86587
COAD	FEMALE	[Not Available]	Stage III	90	Alive	2.43299e-06	1.25456e-06	1.93931
COAD	FEMALE	[Not Available]	Stage III	71	Alive	1.60926e-06	7.92744e-07	2.02999
READ	FEMALE	[Not Available]	Stage III	71	Alive	2.52872e-06	1.17372e-06	2.15446
COAD	MALE	[Not Available]	Stage II	65	Alive	2.97688e-06	1.35856e-06	2.1912
COAD	MALE	WHITE	Stage I	69	Alive	1.84812e-05	7.83804e-06	2.35789
COAD	FEMALE	BLACK OR AFRICAN AMERICAN	Stage II	72	Alive	5.52203e-06	2.26729e-06	2.43552
COAD	FEMALE	WHITE	Stage III	47	Alive	1.93455e-05	6.54056e-06	2.95777
READ	FEMALE	[Not Available]	Stage III	78	Alive	1.7742e-06	5.94352e-07	2.9851
COAD	FEMALE	WHITE	Stage I	51	Alive	7.59536e-06	2.50835e-06	3.02803
COAD	MALE	WHITE	Stage III	84	Alive	6.03111e-06	1.88599e-06	3.19784
COAD	MALE	WHITE	Stage IV	47	Alive	3.02329e-05	9.19032e-06	3.28964
COAD	FEMALE	WHITE	Stage II	79	Alive	2.06683e-05	6.21909e-06	3.32336
COAD	MALE	[Not Available]	Stage III	69	Alive	3.45722e-06	1.0331e-06	3.34644
READ	MALE	[Not Available]	Stage II	63	Alive	1.24592e-05	3.40328e-06	3.66093
READ	FEMALE	[Not Available]	Stage I	66	Alive	5.07457e-06	1.28619e-06	3.94543
COAD	MALE	BLACK OR AFRICAN AMERICAN	Stage II	58	Alive	2.50149e-05	6.30707e-06	3.96618
COAD	FEMALE	[Not Available]	Stage I	55	Alive	1.98224e-06	4.96818e-07	3.98987
COAD	FEMALE	WHITE	Stage III	43	Alive	3.12454e-06	7.33603e-07	4.25917
COAD	FEMALE	[Not Available]	Stage II	82	Alive	3.53832e-06	8.06568e-07	4.38688
COAD	FEMALE	WHITE	Stage I	75	Alive	3.55213e-06	7.9731e-07	4.45514
COAD	FEMALE	WHITE	Stage II	73	Alive	1.10447e-05	2.45467e-06	4.49947
READ	FEMALE	[Not Available]	Stage III	69	Alive	1.00361e-05	2.19128e-06	4.58003
COAD	FEMALE	BLACK OR AFRICAN AMERICAN	Stage III	50	Dead	1.54794e-06	3.28213e-07	4.71625
COAD	FEMALE	WHITE	Stage IV	57	Alive	6.90707e-06	1.42521e-06	4.84636
READ	FEMALE	WHITE	Stage II	54	Alive	3.45192e-06	6.96851e-07	4.95359
COAD	MALE	[Not Available]	Stage II	72	Alive	4.70686e-06	9.41077e-07	5.00157
COAD	MALE	BLACK OR AFRICAN AMERICAN	Stage I	61	Alive	1.68924e-05	3.24771e-06	5.20132
COAD	FEMALE	WHITE	Stage IV	71	Dead	9.1592e-06	1.72166e-06	5.31997
READ	FEMALE	[Not Available]	Stage III	61	Alive	6.51641e-06	1.21941e-06	5.34392
COAD	MALE	WHITE	Stage III	53	Alive	1.56302e-05	2.72328e-06	5.73946
COAD	MALE	WHITE	Stage IV	61	Dead	1.75636e-05	2.91192e-06	6.03162
COAD	FEMALE	WHITE	Stage II	79	Alive	1.70831e-05	2.58456e-06	6.6097
COAD	FEMALE	WHITE	Stage III	34	Alive	2.25085e-05	3.39341e-06	6.63301
READ	MALE	[Not Available]	Stage IV	87	Alive	1.19795e-05	1.74771e-06	6.85442
READ	FEMALE	[Not Available]	Stage II	89	Alive	6.09111e-06	8.61808e-07	7.06783
READ	FEMALE	[Not Available]	Stage I	57	Alive	8.7174e-06	1.21125e-06	7.19701
COAD	MALE	WHITE	Stage IV	49	Alive	2.44665e-05	3.31006e-06	7.39158
COAD	FEMALE	[Not Available]	Stage IV	77	Alive	6.85302e-06	8.51635e-07	8.0469
READ	MALE	[Not Available]	Stage III	73	Alive	1.53462e-05	1.84105e-06	8.3356
COAD	FEMALE	[Not Available]	Stage IV	47	Alive	6.82267e-06	7.47658e-07	9.12539
READ	FEMALE	WHITE	Stage I	48	Alive	6.89452e-06	6.97046e-07	9.89105
READ	FEMALE	[Not Available]	Stage I	85	Alive	1.18725e-05	7.35979e-07	16.1316
COAD	FEMALE	WHITE	Stage I	63	Dead	7.40147e-06	3.22158e-07	22.9747
Average Fold Change								4.50326
